# Supplementary material for: Genome-Wide Analysis and Expression Profiles of AhLOG Gene Family in Peanut (Arachis hypogaea L.)
Source: Int J Mol Sci. 2026 May 29;27(11):4958. doi: 10.3390/ijms27114958 (PMC13257298; doi:10.3390/ijms27114958)
Supplement: Supplementary file 1 [file ijms-27-04958-s001.zip › Supplementary Table.xlsx]

## Sheet: Table S1
Supplementary Table S1. LOG gene family members identified in peanut (Arachis hypogaea), Arabidopsis thaliana, and rice (Oryza sativa).
Species	Gene ID	Gene Name	Protein sequences
Arachis hypogaea	AhLOG1	Ah01g027700	MGFCVAGSLDSNVNIMLRPRVRSSSNEARIRSPSSFCVASNFDSVSFKHSQKQNHKAIQTRLFLCKQDSVEFDERKSPNEVREEIKQCYELINRLGRGVVYLGSSRMGPGHPHYVQAQELSKEATNLLDCTSWSGAGPGLMDAVTQGALQAGKPVGGFKIGKEAGEWTASNYHPYLPSENYLTCRFFSARKHGLVDVVVRNNSLDKTAVVALPGGIGTLDEVFEIMALIQLERIGSELPIPFILMNYDSFYSKLLDFLDVCEDWGTVSKGEVSSLWKVCNSNPEALAYLVDFYGFSSSNKSSNLTKLHSTVESSST
	AhLOG2	Ah02g388800	MEETKSRFKRICVYCGSSSGNKASYQEAAVQLGKELVEKRIDLVYGGGSVGLMGLVSQAVHDGGRHVLGVIPKSLMPREITGDPIGEVRAVSDMHQRKAEMARQADAFIALPGGYGTLEELLEIITWAQLGIHSKPVGLLNVDGFYNSLLSFIDKAVDEGFISPKARRIIVSAPTAKQLVTELEEHVPEQDEVVSKLVWEERLNYVPESEVAM
	AhLOG3	Ah02g407600	MENNGEKRVSKFKRVCVFCGSSPGKKSTYQDAAIQLGNELVSRNIDLVYGGGSIGLMGLVSQAVHDGGRHVIGVIPKTLMPRELTGETVGEVKAVADMHQRKAEMAKHSDAFIALPGGYGTLEELLEVITWAQLGIHDKPVGLVNVDGYFNSLLSFIDKAVEEGFISPNARHIIVSAPTAKELVKKLEEYVPCHEGVASKLSWQMEQQLAYPQEYDMSR
	AhLOG4	Ah03g012800	DILIYILLVLLRKNIIIFVILFYYCKVGLLNVDGYYNSLLSFIDKAVEEGFISPKTRHIIVSAPFTKRPCQKDGDINPTINNLCVRIRVIRLWTLPSYENSPLPYSIEMVWLDEDSLTMRQNKF
	AhLOG5	Ah03g017600	MMEREEKEEQEQQLEEEEEESSRFKRVCVFCGSSPGNKSSYKDAAIDLGKELVSRNIDLVYGGGSIGLMGLVSQAVYDGGRHVIGVIPKTLMPREITGETVGEVKAVAGMHQRKAEMAKHSDAFIALPGGYGTLEELLEVITWAQLGIHDKPVGLLNVDGYYNSLLSFIDKAVEEGFISPKARHIIVSAPSPKELVKKMEEYSPQHERVASKLSWEAEQVGSYTSNCDISR
	AhLOG6	Ah03g020800	MCGYGTLEELLEVITWAQLGIHNKPVGLLNVDGYYNSLLSFIDKAVEEGFISPKTRHIIVSAPFTKRPCQKDGEIIGFLLHACNVIERNKG
	AhLOG7	Ah03g114800	MMEGEGKVPEEETKQKGRFQRICVFCGSRPGYKSAFGDAALELGKLLVEKKIDLVYGGGRLGLMGLISETVLTGGGHVLGVIPKALLHHEISGETFGEVKTVANMHERKSIMAKHADAFIALPGGYGTMEELLEVITWSQLGIHDKPVGLLNVDGYFNSLLTLFDKGVEEGFIDDSARHIVVIGDTSEELIKKMEEYVPVHPKVAPKQSWAEDQCLGPTENGELRS
	AhLOG8	Ah06g159500	MEIIEEAPMKSSTRFKRICVFCGTSPGKNPSYQIAAIQLGKQLVERNIDLVYGGGSIGLMGLISQVVFDGGRHVLGVIPKTLMPREITGETVGEVRAVSGMHQRKAEMARQADAFIALPGGYGTLEELLEVITWAQLGIHDKPVGLLNVDGYYNSLLSFMDKAVDEGFITPAARHIIVAAQTAQELMCKLEEYVPKHCGVAPKQSWEMDQQLLNT
	AhLOG9	Ah06g191800	MERNEIRHSKFKRICVFCGSSPGKKTTYQDAAIQLANELVSRNIDLVYGGGSIGLMGLVSQAVHHGGRHVIGVIPKTLMPRELTGETVGEVKAVADMHQRKAEMAKHSDAFIALPGGYGTLEELLEVITWAQLGIHDKPVGLVNVDGYFNSLLSFIDKAVEEGFISPNARHIIVSAPTAKELVKKLEEYVPCHEGVASKLSWQMEQQLAYPHHQDYDISR
	AhLOG10	Ah08g018400	MEIEEQGGGMTSSRFRRICVYCGSSPGKNPSYQLAAIQLGQQLVERNIDLVYGGGSIGLMGLISQVVYDGGRHVLGVIPKTLMPRELTGETVGEVRAVSGMHQRKAEMARQADAFIALPGGYGTLEELLEIITWAQLGIHDKPVGLLNVDGYYNSLLAFMDKAVDEGFVTPAARHIIVSAQTAQDLMCKLEEYVPKHCGVAPKLSWEMEQHLVNNAAKSDISR
	AhLOG11	Ah08g115900	MEEGYPTSKFKTVCVFCGSNSGNREVFSDAAIQLGNELVKRNIDLVYGGGSVGLMGLISQRVYDGGCHVLGIIPKALMPLEISGETVGEVRIVSDMHERKAAMSQEADAFVALPGGYGTMEELLEMITWAQLGIHKKPVGLLNVDGYYNCLLALFDNGVKEGFIKPGARNIVVSAPSAKELMMKMEQYTPSHEHVAPHESWEMKQLGNYPGQENSE
	AhLOG12	Ah08g176700	MERQGTEDMKKKQSKFKRICVFCGSSPGNKASYKDAAIELGRELVSRDIDLVYGGGSIGLMGLISQAVYDGGRHVIGVIPKTLMPRELTGETVGEVKAVADMHQRKAEMAKHSDAFIALPGGYGTLEELLEVITWAQLGIHDKPVGLLNVDGYYNSFLSFIDKAVEEGFISPKARHIIVSAPTPKDLVKNMEEYFPQHERVASKLSWESGI
	AhLOG13	Ah11g079100	QGNWMGFCVAGSLDSNVNIMLRPRVRSSSNEARIRSPSSFCIAPNFDSVSFKHSQKQNHKAIQTRLFLCKQDSVEFDERKSPNEVREEIKRCYELINRLGRGVVYLGSSRMGPGHSHYVQAQELSKEIANLLDCTSWSGAGPGLMDAVTQGALQAGKPVGGFKIGKEAGEWTASNYHPYLPSENYLTCRFFSARKHGLVDVVVRNNSLDKTAVVALPGGIGTLDEVFEIMALIQLERIGSELPVPFILMNYDSFYSKLLDFLDVCEDWGTVSKGEVSSLWKVCNSNSEALAYLVDFYGFSSSNKSNNLTKLHSTVESSST
	AhLOG14	Ah11g174800	EGEGKVLEEEIKHEGRFQRICVFCSSRPGYKYAFGDVALELGKLLLLYSKVEKNIDLVYGGYGTMEELLEVIAWSQLEIHDKLVRLFSLSTR
	AhLOG15	Ah12g456900	MEETKSRFKRICVYCGSSSGNKASYQEAAVQLGKELVEKRIDLVYGGGSVGLMGLVSQAVHDGGRHVLGVIPKSLMPREITGDPIGEVRAVSDMHQRKAEMARQADAFIALPGGYGTLEELLEIITWAQLGIHSKPVGLLNVDGFYNSLLSFIDKAVDEGFISPKARRIIVSAPTAKQLVTELEEHVPEQDEVVSKLVWEERLNYVPESEVAM
	AhLOG16	Ah12g475800	MENNGEKRVSKFKRVCVFCGSSPGKKSTYQDAAIQLGNELVSRNIDLVYGGGSIGLMGLVSQAVHDGGRHVIGVIPKTLMPRELTGETVGEVKAVADMHQRKAEMAKHSDAFIALPGGYGTLEELLEVITWAQLGIHDKPVGLVNVDGYFNSLLSFIDKAVEEGFISPNARHIIVSAPTAKELVKKLEEYVPCHEGVASKLSWQMEQQLAYPQEYDMSR
	AhLOG17	Ah13g037000	MMKREEKEEQEQQLEEEEEEEEESRFKRVCVFCGSSPGNKSSYKDAAIDLGKELVSRNIDLVYGGGSIGLMGLVSQAVYDGGRHVIGVIPKTLMPREITGETVGEVKAVAGMHQRKAEMAKHSDAFIALPGGYGTLEELLEVITWAQLGIHDKPVGLLNVDGYYNSLLSFIDKAVEEGFISPKARHIIVSAPSPKELVKKMEEYSPQHERVASKLSWEAEQVGSYTSNCDISR
	AhLOG18	Ah13g147600	MMEGEGKVPEEEIKQKGRFQRICVFCGSRPGYKSAFGDAALELGKLLVEKKIDLVYGGGRLGLMGLISETVLTGGGHVLGVIPKALLHHEISGETFGEVKTVANMHERKSIMAKHADAFIALPGGYGTMEELLEVIAWSQLGIHDKPVGLLNVDGYFNSLLTLFDKGVEEGFIDDSARHIVVIGDTSEELIKKMEEYVPVHPKVAPKQSWGEDQFLGPTENGELRS
	AhLOG19	Ah16g009000	MEIIEDQQEEAPMKSSTRFKRICVFCGTSPGKNPSYQIAAIQLGKQLVERNIDLVYGGGSIGLMGLISQVVFDGGRHVLGVIPKTLMPREITGETVGEVRAVSGMHQRKAEMVRQADAFIALPGGYGTLEELLEVITWAQLGIHDKPVGLLNVDGYYNSLLSFMDKAVDEGFITPAARHIIVAAQTAQELMCKLEEYVPKHCGVAPKQSWEMDQHLLNT
	AhLOG20	Ah16g228500	MERNEIRHSKFKRICVFCGSSPGKKTTYQDAAIQLANELVSRNIDLVYGGGSIGLMGLVSQAVHHGGRHVIGVIPKTLMPRELTGETVGEVKAVADMHQRKAEMAKHSDAFIALPGGYGTLEELLEVITWAQLGIHDKPVGLVNVDGYFNSLLSFIDKAVEEGFISPNARHIIVSAPTAKELVKKLEEYVPCHEGVASKLSWQMEQQLAYPHHQDYDISR
	AhLOG21	Ah16g315000	MPVGLLNVDGFYNSLLSFIDKAVDEGFISSTSRRIIVSAPTAKQLMLDLEWEVLRRVSSPLPFSTFPLSPFFSFPACLSSSFKEAILGLSFLMKGLRGSQPGRLYPILQLIWNRPYYDEKTHS
	AhLOG22	Ah17g358800	MEIEEQGGGMTSSRFRRICVYCGSSPGKNPSYQLAAIQLGQQLVERNIDLVYGGGSIGLMGLISQVVYDGGRHVLGVIPKTLMPRELTGETVGEVRAVSGMHQRKAEMARQADAFIALPGGYGTLEELLEIITWAQLGIHDKPVGLLNVDGYYNSLLAFMDKAVDEGFVTPAARHIIVSAQTAQDLMCKLEEYVPKHCGVAPKLSWEMEQHLVNNAAKSDISR
	AhLOG23	Ah17g488500	MEEGYPTSKFKRVCVFCGSNSGNREVFSDAAIQLGNELVKRNIDLVYGGGSVGLMGLISQRVYDGGCHVLGIIPKALMPLEISGETVGEVRIVSDMHERKAAMSQEADAFVALPGGYGTMEELLEMITWAQLGIHKKPVGLLNVDGYYNCLLALFDNGVKEGFIKPGARNIVVSAPSAKELMMKMEQYTPSHEHVAPHESWEMKQLGNYPGQENSE
	AhLOG24	Ah18g057100	MERQGTEDMKKKQSKFKRICVFCGSSPGNKASYKDAAIELGRELVSRNIDLVYGGGSIGLMGLISQAVYDGGRHVIGVIPKTLMPRELTGETVGEVKAVADMHQRKAEMAKHSDAFIALPGGYGTLEELLEVITWAQLGIHDKPVGLLNVDGYYNSFLSFIDKAVEEGFISPKARHIIVSAPTPKDLVKNMEEYFPQHERVASKLSWESGI
Oryza sativa	OsLOG	Os01g0588900	MAMEAAAERSAGAGAAATAAPESGGGGAGERRSRFRRICVYCGSAKGRKASYQDAAVELGKELVERGIDLVYGGGSIGLMGLVSHAVHDGGRHVIGVIPKSLMPREVTGEPVGEVRAVSGMHERKAEMARFADAFIALPGGYGTLEELLEVITWAQLGIHKKPVGLLNVDGFYDPFLSFIDMAVSEGFIAEDARRIIISAPTARELVLKLEEYVPEYEVGLVWDDQMPHSFAPDLETRITSS*
	OsLOGL1	Os01g0708500	MGDNSAAAAAVAAPRGRFGRICVFCGSNAGNRAVFGDAALQLGQELVSRGIELVYGGGSVGLMGLIAQTVLDGGCGVLGVIPKALMPTEISGASVGEVKIVSDMHERKAEMARQSDAFIALPGGYGTMEELLEMITWSQLGIHDKPVGLLNVDGYYDPLLALFDKGAAEGFIKADCRQIIVSAPTAHELLRKMEQYTRSHQEVAPRTSWEMSELGYGKTPEES*
	OsLOGL2	Os02g0628000	MEIKDEETTAEVAMVVQSRFRRVCVFCGSSHGKKKIYQDAAIELGKELVARNIDLVYGGGSVGLMGLVSQAVHNGGRHVIGVIPKTLMPREISGETVGEVKAVSDMHQRKAEMARQSDAFIALPGGYGTLEELLEVIAWAQLGIHDKPVGLLNVDGYYNPLLSFIDKAVEEGFIRPSARHIIVLAPTPKELIEKLEEYSPQHEKVVSKMKWEMEQMSYPQNYDIPRPKEGKMIIEAQRGSRLWISDPKRMESEPVPDFQSEETVNSEISARENASLGLHNHKDQGTSSL*
	OsLOGL3	Os03g0109300	MRQQQQQQQESRFKRTCVFCGSSQGNKTTYRDAAVDLAKELVARGIDLVYGGGSIGLMGLVSQAVYDGGRHVIGVIPKTLMTPEIIGETVGEVRPVSDMHQRKAEMARQSDAFIALPGGYGTLEELLEVITWAQLGIHHKPVGLLNVDGYYNSLLTFIDQAVEEGFISPSARRIIVSAPTAQELMDKLEEYVPYHDRVASGLNWETGHLGF*
	OsLOGL4	Os03g0697200	MDANHDKVVESGSRGGRGPVRTICVFCGSRRGNRPSFSAAALDLGKQLVERELDLVYGGGSGGLMGLVSKTVHDGGRHVLGVIPSALLPEEVSGETLGEAKVVRDMHERKSEMAKHADAFIALPGGYGTIEELLEIIAWAQLGIHNKPVGLLNVDGYYNNLLSLFDKGVEEGFIDAAARNIFVLADNAGELLTKLTEAAAAAAAAVEGGDGDQVSITFTAGLAVASSGSISLHAGKKNIERGVLVKVEHIIKNFLDHKVGRFEQDGDDRRECKIDFECLYGSGVVNIVRLFFKGWGELREEMALTHPNLVEQCDPSEYPNASLHIFISYGGSSKDSPLYFLTL*
	OsLOGL5	Os03g0857900	MMMENSREQQPESSPANNNSKKKKKKKTASRFRRVCVFCGSSPGKKASYQVAAVQLGQQLVERGIDLVYGGGSVGLMGLVSRAVHGGGGHVVGVVPNGVLPRELIGETLGEVRAVGSMHQRKAEMARESDAFIALPGGYGTLEELLEVITWAQLRIHHKPVGLLNVDGYYDSLLAFIDKAVHEGFVSPPARRIIVAAPTASDLLCKLEEYVPPPHDATALKLTWEMSTVSEQHAGSIYSPKPDMAR*
	OsLOGL6	Os04g0518800	MMDTDHTEIIKEGEAVVEAMALLQSRFRRICVFCGSSQGKKKSYQDAAVELGKELVARNIDLVYGGGSVGLMGLVSQAVYNGGRHVIGVIPKTLMPREITGETVGEVKAVADMHQRKAEMARQSDAFIALPGGYGTLEELLEVIAWAQLGIHDKPVGLLNVDGYYNSLLSFIDKAVEEEFISPSARHIIVLAPTPKELLEKLEAYSPRHDKVVPKMQWEMEKMSYCKSCEIPGLKEGNKATIQAQRGSML*
	OsLOGL7	Os05g0541200	MGDGAEAAGATAASRFGTICVFCGSNAGRRRVFGDAALDLGHELVRRGVDLVYGGGSIGLMGLIARTVLDGGRRVVGVIPRALMAVEISGESVGEVIVVQDMHERKAEMARRSKAFIALPGGYGTMEELLEMITWCQLGIHDKPVGLLNVDGYYDPLLALFDKGEAEGFINSDCRQIFVSAPTASELLTKMEQYTRLHQEVAPATSWEISELGYGRTPGADQS*
	OsLOGL8	Os05g0591600	MTLAAAAEAPAPTHAFAIAAEEVAMEPLSTATAPAAMEEESSSSGGGGGVGERRSRFRRICVYCGSAKGKKPSYQDAAVDLGKELVERGIDLVYGGGSIGLMGLVSHAVHAGGRHVIGIIPKSLMPREVTGEPVGEVRAVSGMHERKAEMARFADAFIALPGGYGTLEELLEVITWAQLGIHKKPVGLLNVDGFYNPLLSFIDLAVNEGFITEEARRIIISAPTAKELVMKLEDYVPEYSIGLVWEDQNQKQNNLVPELDSGITSS*
	OsLOGL9	Os09g0547500	MYISSPHTSHFTSIDRSPAVVSESDRSMEEAAAAADMNGGVHQSRFRRVCVFCGSSSGKRRSYRDAAVELGKELVARKVDLVYGGGSLGLMGEVAEAVRNGGGHVIGVIPTTLMGKEVTGETVGEVREVGSMHERKAEMARRSDAFVALPGGYGTLEEVVEVIAWAQLGIHAKPVGLLNVDGYYDFLLAFVDKAVADGFIPPSHRHLFVSAPDAPSLVHKLEEYVPV*
	OsLOGL10	Os10g0479500	MRQSRFKRICVFCGSSQGKKRSYHDAAIELGNELVARSIDLVYGGGSIGLMGLVSQAVFDGGRHVIGVIPKTLMTPEISGETVGEVRPVADMHQRKAEMARQSDAFIALPGGYGTLEELLEVITWAQLGIHHKPVGLLNVDGYYNSLLTFIDKAVEEGFINTSARRIIVMAPTAEELMDKLEEYVPYHDRVASKLNWEMGHLGY*
Arabidopsis thaliana	AtLOG1	At2g28305	MEIESKFKRICVFCGSSAGNKVSYKDAAIELGTELVSRNIDLVYGGGSIGLMGLISQAVFNGGRHVIGVIPKTLMPREITGETVGEVKAVADMHQRKAEMAKHSDAFIALPGGYGTLEELLEVITWAQLGIHDKPVGLLNVEGYYNSLLSFIDKAVEEGFISPTARHIIVSAPSAKELVKKLEDYVPRHEKVASKKSWEMEQIGLSPTCEISR*
	AtLOG2	At2g35990	MEETKSRFRRICVFCGSSSGNKTTYHDAALQLAHQLVERNIDLVYGGGSVGLMGLISQAVHDGGRHVLGIIPKSLAPREITGESIGEVITVSTMHQRKAEMGRQADAFIALPGGYGTFEELLEVITWSQLGIHTKPVGLLNVDGFYDSLLTFIDKAVDEGFVSSTARRIIVSAPNAPQLLQLLEEYVPKHDDFVSKMVWDNTTDAFTLEGDSF*
	AtLOG3	At2g37210	MEIKGESMQKSKFRRICVFCGSSQGKKSSYQDAAVDLGNELVSRNIDLVYGGGSIGLMGLVSQAVHDGGRHVIGIIPKTLMPRELTGETVGEVRAVADMHQRKAEMAKHSDAFIALPEENNLVKLKNMLSWSSCSVKATLKSGYGTLEELLEVITWAQLGIHDKPVGLLNVDGYYNSLLSFIDKAVEEGFISPTAREIIVSAPTAKELVKKLEEYAPCHERVATKLCWEMERIGYSSEE*
	AtLOG4	At3g53450	MEVNNETMQKSKFGRICVFCGSSQGKKSSYQDAAVDLGNELVLRNIDLVYGGGSIGLMGLVSQAVHDGGRHVIGVIPKTLMPRELTGETVGEVRAVADMHQRKAEMARHSDAFIALPGGYGTLEELLEVITWAQLGIHDKPVGLLNVDGYYNSLLSFIDKAVEEGFISTNARQIIISAPTAKELVKKLEEYSPCHESVATKLCWEIERIDYSSED*
	AtLOG5	At4g35190	MEIVKSRFKRVCVFCGSSSGKRECYSDAATDLAQELVTRRLNLVYGGGSIGLMGLVSQAVHEAGGHVLGIIPRTLMDKEITGETYGEVIAVADMHERKAEMARHSDCFIALPGGYGTLEELLEVIAWAQLGIHDKPVGLLNVDGYYNYLLTFIDKAVDDGFIKPSQRHIFVSAPNAKELVQKLEAYKPVNDGVIAKSRWEVEKKVQQPQQQQQVVFCSNTSMQTEIAL*
	AtLOG6	At5g03270	MENEEGKREMTKKQSSRFKSICVFCGSSNGNKASYQDAAIDLAKELVMRKIDLVYGGGSIGLMGLVSQAVHDGGRHVIGVIPKLLMLQELTGETVGEVKEVADMHQRKAVMAKHSDAFITLPGGYGTLEELLEVITWAQLGIHDKPVGLLNVDGYYDALLLFIDKAVEEGFILPTARHIIVSAPTARELFIKLEEYVPQHK*
	AtLOG7	At5g06300	MEETKSRFKRICVFCGSSSGKKPSYQEAAIQLGNELVERRIDLVYGGGSVGLMGLVSQAVHHGGRHVLGVIPKTLMPREITGETIGEVKAVADMHQRKAEMARQADAFIALPGGYGTLEELLEVITWAQLGIHRKPVGLLNVDGYYNSLLTFIDKAVDEGFISPMARRIIVSAPNAKELVRQLEEYEPEFDEITSKLVWDEVDRISYVPGSEVATAT*
	AtLOG8	At5g11950	MEDNQRSRFRKICVFCGSHSGHREVFSDAAIELGNELVKRKIDLVYGGGSVGLMGLISRRVYEGGLHVLGIIPKALMPIEISGETVGDVRVVADMHERKAAMAQEAEAFIALPGGYGTMEELLEMITWSQLGIHKKTVGLLNVDGYYNNLLALFDTGVEEGFIKPGARNIVVSAPTAKELMEKMEEYTPSHMHVASHESWKVEELGDYPGQENKPQ*
	AtLOG9	At5g26140	MHIEHISGETVGEVRIVSDMHERKATMAQEAGAFIALLGEFSYSKFLASFESLQNDDGFLRRYETMEELLEMITWAQLGIHKKTVGLLNVDGYYNNLLAFFDTGVEEGFIKQGACNIVVSAPSARELMEKMELYTPSHKYIASHQSWKVEPLGDYPLLNENKPQ*

## Sheet: Table S2
Supplementary Table S2. Alignment and sequence details of the 10 conserved motifs (Motif 1 to Motif 10) generated by the MEME online server.
Motif	Consensus
Motif 1	MHQRKAEMAKHADAFIALPGGYGTLEELLEVITWAQLGIHDKPVGLLNVD
Motif 2	GYYNSLLSFIDKAVEEGFISPKARHIIVSAPTAKELVKKLEEYVPKHEGV
Motif 3	RNIDLVYGGGSIGLMGLISQAVYDGGRHVJGVIPKTLMPREJTGETVGEV
Motif 4	SRFKRICVFCGSSPGKKSSYQDAAIQLGK
Motif 5	APKLSWEMEQQLAYT
Motif 6	IRSPSSFCIAPNFDSVSFKHSQKQNHKAIQTRLFLCKQDSVEFDERKSPN
Motif 7	FKIGKEAGEWTASNYHPYLPSENYLTCRFFSARKHGLVDVVVRNNSLDKT
Motif 8	MNYDSFYSKLLDFLDVCEDWGTVSKGEVSSLWKVCNSNPEALAYLVDFY
Motif 9	MGFCVAGSLDSNVNIMLRPRVRSSSNEAR
Motif 10	CYELINRLGRGVVYLGSSRMGPGHPHYVQ

## Sheet: Table S3
Supplementary Table S3. Counts of cis regulatory elements in the AhLOG gene promoters.
Gene ID	Light	Hormone-related					Stress-related					Development-related					Other
		ABA	MeJA	Auxin	GA	SA	LTR	Defense	Anaerobic	Anoxic	Drought MBS	Meristem	Seed	Endosperm	Zein	Circadian
AhLOG1	11	1	2	1	0	0	1	1	1	0	0	1	0	0	1	0	0
AhLOG2	12	3	6	0	2	2	1	2	2	0	1	1	0	0	0	1	0
AhLOG3	10	2	0	0	0	1	0	0	1	0	0	1	1	0	0	0	0
AhLOG4	18	0	2	0	1	0	1	3	2	0	0	1	0	0	0	0	0
AhLOG5	17	2	2	0	2	2	0	0	2	1	0	0	0	1	1	0	1
AhLOG6	18	0	4	2	1	0	1	3	2	1	0	1	0	0	0	0	0
AhLOG7	8	1	0	0	1	0	1	0	1	0	0	0	0	0	0	0	0
AhLOG8	10	1	0	1	0	1	0	0	1	0	0	0	0	0	0	0	0
AhLOG9	7	3	0	1	0	0	1	0	1	0	0	2	0	1	1	0	0
AhLOG10	13	7	2	0	0	0	0	0	2	0	0	1	0	0	5	0	0
AhLOG11	12	0	0	0	0	0	2	2	3	0	0	0	0	1	0	0	0
AhLOG12	7	0	2	0	0	1	0	0	2	0	1	0	0	1	0	0	0
AhLOG13	7	0	6	0	0	0	3	0	1	0	1	0	0	0	0	1	0
AhLOG14	16	1	2	0	4	3	0	1	0	0	0	0	0	0	1	0	0
AhLOG15	12	3	6	0	2	2	1	2	2	0	1	1	0	0	0	1	0
AhLOG16	10	2	0	0	0	1	0	0	1	0	0	1	1	0	0	0	0
AhLOG17	11	1	4	1	0	1	0	1	4	2	0	1	0	0	1	0	0
AhLOG18	11	1	0	0	1	0	1	0	1	0	1	0	0	0	0	0	1
AhLOG19	10	1	4	0	0	1	2	0	0	0	0	0	0	0	0	0	0
AhLOG20	10	3	0	2	0	0	0	0	1	0	0	2	0	1	0	0	0
AhLOG21	11	2	16	2	1	0	0	0	3	0	0	0	0	1	0	1	0
AhLOG22	11	3	2	1	0	0	1	0	2	0	0	1	0	0	3	1	0
AhLOG23	13	2	2	2	0	0	0	1	5	0	0	0	0	0	0	0	1
AhLOG24	10	1	0	0	1	3	1	0	1	0	0	0	0	1	0	0	1

## Sheet: Table S4
Supplementary Table S5. qRT-PCR raw data of AhLOG genes (AhLOG1–12).
ABA
Gene ID	ck(0 h)	ck(0 h)	ck(0 h)	1 h	1 h	1 h	3 h	3 h	3 h	5 h	5 h	5 h	7 h	7 h	7 h	9 h	9 h	9 h
AhADH3	24.7151	24.5827	24.6291	24.544	24.4691	24.2383	25.9905	26.0185	25.8322	23.6041	23.7423	23.6515	23.7516	23.7821	23.6732	23.5492	23.5853	23.5441
AhLOG1	27.8598	27.8882	27.3857	27.3262	27.141	27.0697	27.7804	27.8267	27.7608	26.2771	26.2524	26.04	26.8039	26.6415	26.5104	26.3012	26.2633	26.2726
AhLOG2	30.1493	30.6049	30.4528	27.5941	27.6028	27.6028	29.8269	29.9408	29.6241	29.2558	28.784	28.7267	29.2202	29.8225	28.9142	28.9973	28.682	28.6225
AhLOG3	28.9071	29.0961	28.5452	30.7216	30.9435	30.6939	31.1281	31.68	31.477	28.4283	28.5112	28.276	28.3693	28.5293	28.2524	28.1294	27.9992	27.9254
AhLOG4	30.1659	30.2079	29.9517	30.206	30.0897	29.878	30.7109	30.7657	30.216	28.6073	28.9509	28.6118	28.8633	29.1122	29.0006	28.9574	28.9614	28.8015
AhLOG5	31.8211	31.2864	30.8669	28.3299	28.1959	28.21	29.7754	29.2549	28.8501	28.4428	28.5188	28.3446	28.6013	28.8499	28.7063	28.745	29.1036	28.9838
AhLOG6	28.7004	28.3657	28.5034	27.2602	27.3525	27.1199	27.9267	27.77	27.7439	25.9459	25.982	26.0636	26.2566	26.3424	26.2855	25.9243	25.9642	26.252
AhLOG7	25.9424	25.772	25.5208	26.6656	26.6998	26.5655	27.5916	27.5164	27.4862	25.744	25.8344	25.5875	25.9265	25.9605	25.9388	25.6248	25.5953	25.4547
AhLOG8	26.1109	26.0627	26.0424	23.5303	23.6252	23.5477	26.6061	26.4749	26.476	25.5541	25.5404	25.5564	25.9247	26.0523	26.0296	26.0581	26.0772	26.1026
AhLOG9	32.0149	31.7166	31.9748	32.1493	31.9748	31.0811	31.4374	31.7038	31.3976	31.1407	31.0417	30.938	30.7145	30.0086	30.0276	29.7609	29.929	29.5021
AhLOG10	25.1076	25.2434	25.1049	22.5646	22.5939	22.5939	23.9408	23.7981	23.5968	23.0041	22.8797	22.6311	22.9067	22.9023	22.7677	22.4152	22.4018	22.2539
AhLOG11	26.5614	26.6712	26.5524	25.386	25.5804	25.4316	24.2319	24.1991	24.12	22.1614	22.2358	22.1659	22.9783	22.9906	23.0929	22.2655	22.1925	22.2271
AhLOG12	30.2875	30.2045	30.028	29.7864	30.0857	29.9677	30.3869	30.2853	30.4514	27.2128	27.5781	27.3264	27.498	27.5357	27.4542	26.8916	26.9427	26.9878
GA
Gene ID	ck(0 h)	ck(0 h)	ck(0 h)	1 h	1 h	1 h	3 h	3 h	3 h	5 h	5 h	5 h	7 h	7 h	7 h	9 h	9 h	9 h
AhADH3	24.7151	24.5827	24.6291	23.1406	23.2189	23.0675	22.952	23.2152	23.0108	22.6142	22.5936	22.6029	22.7384	22.7871	22.725	21.8136	22.3785	21.9791
AhLOG1	27.8598	27.8882	27.3857	26.2228	26.1543	26.0278	26.0119	25.9886	26.0293	25.8836	25.9418	25.7065	25.7825	25.7598	25.7017	25.5436	25.6471	25.4927
AhLOG2	30.1493	30.6049	30.4528	27.2688	26.9763	26.9215	27.0953	27.0909	27.2871	26.3535	26.2517	26.0927	26.9989	26.8566	26.8635	26.8568	26.7939	26.8104
AhLOG3	28.9071	29.0961	28.5452	27.5541	27.4185	27.3624	28.3399	28.3506	28.2094	26.417	26.48	26.4463	26.9638	26.8228	27.0633	26.5379	26.6091	26.4964
AhLOG4	30.1659	30.2079	29.9517	28.1883	28.5211	28.5117	28.2607	28.8245	28.9232	27.7029	27.7653	27.8754	28.1955	28.1102	28.048	27.9314	27.9132	27.9863
AhLOG5	31.8211	31.2864	30.8669	29.0594	28.6375	28.6201	27.702	27.7532	27.6708	28.7575	28.6491	28.4417	29.6237	29.6528	29.62	29.3439	29.8231	29.7977
AhLOG6	28.7004	28.3657	28.5034	26.2597	26.052	26.2244	26.2651	26.4448	26.6351	26.174	26.4421	26.7161	25.5801	25.6113	25.4065	24.8309	24.7179	24.9632
AhLOG7	25.9424	25.772	25.5208	26.5745	26.4693	26.5375	25.647	25.7561	25.8337	23.1176	22.9523	23.2027	25.2818	25.2283	25.387	25.0208	25.0208	25.2534
AhLOG8	26.1109	26.0627	26.0424	25.9805	26.0052	25.9438	24.6986	24.654	24.6474	23.6618	23.7407	23.7721	25.6067	25.7021	25.599	25.4263	25.4762	25.2874
AhLOG9	32.0149	31.7166	31.9748	29.0166	28.9229	28.8203	28.0413	27.9704	27.8115	28.406	28.1789	28.0237	28.1119	28.2701	28.0284	27.6076	27.833	27.6701
AhLOG10	25.1076	25.2434	25.1049	24.3719	24.3444	24.0855	23.9246	23.8538	23.8001	22.2748	21.8325	21.7108	24.6615	24.5104	24.3974	23.9291	23.9303	23.7844
AhLOG11	26.5614	26.6712	26.5524	23.5741	23.51	23.5679	23.8405	23.8207	23.709	24.4973	24.5474	24.5079	22.1639	22.0716	22.0908	21.9178	21.9158	21.7341
AhLOG12	30.2875	30.2045	30.028	28.1682	28.2777	28.3206	28.3306	28.368	28.2633	27.1734	27.1481	27.2443	26.2098	26.1811	26.0455	25.5591	25.5662	25.5101
MeJA
Gene ID	ck(0 h)	ck(0 h)	ck(0 h)	1 h	1 h	1 h	3 h	3 h	3 h	5 h	5 h	5 h	7 h	7 h	7 h	9 h	9 h	9 h
AhADH3	24.7151	24.5827	24.6291	23.6865	23.7745	23.9484	24.4316	24.3137	24.2622	22.8052	22.897	22.6164	23.7868	23.4712	23.3901	22.5347	22.7114	22.6583
AhLOG1	27.8598	27.8882	27.3857	26.6678	26.6624	26.5682	26.8646	26.8706	26.5876	26.4002	26.4273	26.4066	26.0799	26.2819	26.2845	26.1123	26.0486	25.7909
AhLOG2	30.1493	30.6049	30.4528	25.9275	26.1976	25.7704	25.7812	25.7064	25.7335	27.2408	26.9915	26.9075	26.4178	26.3525	26.1524	26.4154	26.5433	26.4289
AhLOG3	28.9071	29.0961	28.5452	28.6549	28.5306	28.331	29.9046	29.965	29.6075	27.3832	27.3576	27.2873	28.235	28.3315	28.2173	27.6843	27.698	27.6516
AhLOG4	30.1659	30.2079	29.9517	28.6464	28.602	28.5243	29.0214	29.1239	29.0945	29.4088	29.3673	29.1432	28.6056	28.4552	28.4664	28.7752	28.707	28.7309
AhLOG5	31.8211	31.2864	30.8669	27.9717	27.9993	28.0063	28.213	28.0509	28.3575	29.6196	29.7952	29.2645	28.7464	28.7796	28.2274	27.0619	27.0845	26.8567
AhLOG6	28.7004	28.3657	28.5034	31.9411	32.3705	30.6049	26.9409	26.9747	27.0889	23.9845	23.9987	24.1346	24.574	24.5677	24.6089	24.833	24.8385	24.7538
AhLOG7	25.9424	25.772	25.5208	27.0147	27.0492	26.9988	27.2062	27.7523	27.3214	23.1829	23.27	23.5478	26.9859	26.9674	26.8423	25.6662	25.891	26.3005
AhLOG8	26.1109	26.0627	26.0424	24.4797	24.5246	24.3522	24.3524	24.0533	24.0029	23.5625	23.6802	23.3006	24.0955	24.3131	24.215	23.7355	23.7826	23.7226
AhLOG9	32.0149	31.7166	31.9748	30.4018	30.0899	29.9006	30.6352	30.9005	30.0458	28.1935	28.1942	27.9429	31.8294	31.8534	31.9044	30.1159	29.9059	29.7756
AhLOG10	25.1076	25.2434	25.1049	23.6232	23.6084	23.4351	22.8727	23.0487	22.7348	22.7548	22.7157	22.6566	23.6188	23.5613	23.6438	23.4069	23.4776	23.2257
AhLOG11	26.5614	26.6712	26.5524	23.3244	23.172	22.9921	23.9815	24.0113	23.9498	24.8001	24.8329	24.9674	22.9866	22.9446	22.9757	22.9738	22.9218	22.9889
AhLOG12	30.2875	30.2045	30.028	27.8145	27.8139	27.8112	29.4809	29.4903	29.4081	24.3554	24.3188	24.2946	25.2594	25.188	25.0462	26.197	26.1162	25.9435
IAA
Gene ID	ck(0 h)	ck(0 h)	ck(0 h)	1 h	1 h	1 h	3 h	3 h	3 h	5 h	5 h	5 h	7 h	7 h	7 h	9 h	9 h	9 h
AhADH3	23.9659	23.9998	24.1672	23.99	24.2063	24.3753	24.8446	24.955	25.0167	24.1151	24.0615	23.9962	23.777	23.843	23.7918	23.7985	23.945	23.8856
AhLOG1	27.2138	26.9825	27.0321	26.9895	26.9417	26.9118	26.377	26.3205	26.1224	25.8416	25.739	25.7812	25.8594	25.808	25.6989	26.3479	26.3352	26.2999
AhLOG2	31.6501	30.8585	30.9841	26.7198	26.7235	26.7565	27.6846	27.601	27.5851	27.6277	27.7029	27.6951	26.5864	26.6851	26.8144	27.5019	27.2793	27.2862
AhLOG3	28.0221	28.079	28.1978	29.4333	29.3083	29.5111	28.6458	28.6283	28.3741	27.666	27.7198	27.5983	27.1368	27.1218	26.9875	27.841	27.6061	27.5522
AhLOG4	29.6477	29.7707	29.741	30.0719	30.2718	29.9088	29.3057	29.5863	29.4366	28.854	28.6445	28.7892	28.9897	28.9026	28.8105	28.8244	28.6507	28.6135
AhLOG5	30.4837	30.6585	30.9437	27.2678	27.1401	26.9904	28.3328	28.065	28.3864	28.6936	28.415	28.4013	28.5506	28.7762	28.5964	28.6171	28.4992	28.4987
AhLOG6	29.4039	29.3674	29.3249	27.1211	27.0562	27.07	27.469	27.4602	27.4711	26.8269	26.8157	26.815	25.2875	25.1891	25.2798	24.9507	24.8123	25.0126
AhLOG7	24.8925	24.9097	24.8871	26.9527	26.987	27.0779	27.1074	27.343	27.3992	26.42	26.5887	26.5056	26.2464	26.108	25.9863	26.1948	26.2981	26.0233
AhLOG8	25.6544	25.5948	25.5576	23.807	23.676	23.5952	26.3912	26.3676	26.1834	27.3799	27.4317	27.4985	28.1265	28.1142	27.9589	27.9074	27.881	27.7891
AhLOG9	32.7729	32.8301	32.5976	30.4092	30.7423	30.6016	31.065	30.8319	30.886	29.3879	29.4347	29.204	27.8336	27.7056	27.3671	28.0677	28.3976	28.3259
AhLOG10	26.5853	26.4186	26.4523	23.0585	22.9833	22.8271	27.0664	26.9933	27.0505	27.1976	27.4047	27.3083	27.1542	27.2628	27.0384	27.0434	27.2311	27.0669
AhLOG11	26.0597	26.0222	26.176	25.0781	25.0289	24.7371	23.2054	23.1181	22.9946	23.0655	23.1043	23.2645	23.5272	23.4252	23.6309	24.4489	24.3993	24.4552
AhLOG12	29.2937	29.2937	29.1978	28.7324	28.4772	28.3868	27.3961	28.0014	27.8633	26.1035	26.0429	26.1152	24.7274	24.8172	24.8358	24.7946	24.8852	24.6168
NACL
Gene ID	ck(0 h)	ck(0 h)	ck(0 h)	2 h	2 h	2 h	4 h	4 h	4 h	6 h	6 h	6 h	8 h	8 h	8 h	10 h	10 h	10 h	12h	12h	12h	24h	24h	24h
AhADH3	24.9174	24.8856	24.9785	23.4999	23.6081	23.712	23.0037	23.1526	23.1448	23.569	24.1501	23.7142	24.2426	24.3222	24.46	24.3204	24.2524	24.0435	23.4256	23.4845	23.2641	25.9703	25.6684	25.7076
AhLOG1	27.4322	27.6016	27.4605	26.9694	26.8916	26.8812	26.1857	26.3364	26.3693	26.7446	26.9428	26.7801	27.3052	27.1713	27.1344	27.5706	27.764	27.6101	26.8557	26.7899	26.7974	28.2272	28.4647	28.6414
AhLOG2	30.6718	30.8904	30.7918	26.3118	26.1712	26.1662	24.9233	25.0039	24.7348	25.9147	26.062	25.993	25.8545	25.9367	25.714	25.9469	26.0702	25.9987	25.8935	25.7541	25.8937	26.5333	26.3956	26.4519
AhLOG3	28.5798	28.343	28.3096	26.675	26.6466	26.6038	26.4267	26.3677	26.5188	26.4898	26.4313	26.2042	26.5775	26.5471	26.4913	26.4709	26.6932	26.8711	26.752	26.7671	26.4232	28.4773	28.4022	28.4954
AhLOG4	30.1493	30.3621	30.1816	29.3596	29.341	29.1982	28.5077	28.6945	28.3586	29.0388	28.8906	28.8661	30.0657	29.7178	29.7604	29.5048	29.8512	29.639	29.2679	29.3224	29.4299	30.3884	30.5119	30.4784
AhLOG5	31.4216	31.167	30.9854	27.8202	27.7761	27.7085	26.5014	26.805	26.7021	26.9622	26.7828	26.7185	26.967	26.9768	27.1223	28.1502	28.191	28.5921	27.3375	27.3833	27.4509	29.4949	29.3975	29.5597
AhLOG6	28.7004	28.3657	28.5034	26.8843	26.9344	26.7912	25.9622	25.9436	26.0336	24.7583	24.5795	24.7697	26.4433	26.5382	26.346	26.6521	26.6506	26.8234	25.7313	25.5451	26.0181	26.9137	26.885	26.7584
AhLOG7	25.4463	25.8431	25.5739	24.7347	24.7721	24.6734	23.4817	23.4965	23.7332	24.9514	24.9514	25.1317	25.3734	25.3901	25.2812	24.7398	25.0901	25.1707	25.2746	25.2623	25.1136	26.3088	26.3387	26.3559
AhLOG8	26.2769	26.3939	26.2572	25.0195	25.1551	25.216	24.7512	24.8549	24.6964	25.3182	25.4705	25.2199	25.5346	25.5677	25.3815	25.1089	25.2685	25.3622	25.0354	25.1232	24.9873	26.3889	26.5389	26.4322
AhLOG9	32.4195	32.6032	32.4121	29.2022	29.3586	29.282	29.4911	29.1086	29.167	28.2106	28.4068	28.1934	31.1252	31.0771	31.2973	29.6722	29.6671	29.566	28.8841	28.7947	28.827	31.5379	31.7039	32.1897
AhLOG10	25.3793	25.3611	25.4347	20.9184	20.7395	20.5888	19.6976	19.6587	19.6742	21.2391	21.1598	21.1119	21.5666	21.6139	21.4086	20.9562	20.9907	20.8884	21.3308	21.2846	21.2818	22.1843	22.0615	22.1899
AhLOG11	26.8856	26.9526	26.9693	24.3286	24.5484	24.5354	23.477	23.2888	23.3193	23.4174	23.5193	23.4244	23.7369	23.721	23.7594	24.4207	24.4575	24.5185	23.7091	23.6122	23.6766	25.8029	25.7122	25.8401
AhLOG12	30.9037	30.8619	30.7074	29.4032	29.3874	29.6297	30.522	30.6122	30.5476	25.3075	25.305	25.4737	30.982	30.3388	30.2573	29.4975	29.5983	29.2513	29.3663	29.3682	28.9621	30.1469	30.1317	30.2535
PEG6000
Gene ID	ck(0 h)	ck(0 h)	ck(0 h)	2 h	2 h	2 h	4 h	4 h	4 h	6 h	6 h	6 h	8 h	8 h	8 h	10 h	10 h	10 h	12h	12h	12h	24h	24h	24h
AhADH3	24.9174	24.8856	24.9785	23.7001	23.5945	23.4023	24.4378	24.5976	24.4506	25.0677	25.4193	25.2455	25.6539	25.6218	25.421	24.4939	24.4842	24.402	23.2999	23.5229	23.4864	25.838	26.1242	25.7981
AhLOG1	27.4322	27.6016	27.4605	27.665	27.4129	27.4068	27.2525	27.5188	27.4146	28.0094	28.1856	28.0213	27.7816	27.8533	27.7697	27.0997	27.1045	26.9943	26.5175	26.3753	26.2308	28.6396	28.8975	28.5929
AhLOG2	30.6718	30.8904	30.7918	25.7738	25.8484	25.8484	26.2975	26.3804	26.2759	26.9387	26.5231	26.4542	26.641	26.549	26.5568	26.8313	26.8556	26.7718	26.3994	26.3125	26.235	29.1402	28.4042	28.7741
AhLOG3	28.5798	28.343	28.3096	28.0933	27.9083	28.0091	28.9633	28.859	28.8087	28.2938	28.6637	28.3058	28.5392	28.4386	28.5243	27.707	27.7935	27.8723	26.9244	26.9735	26.87	29.9766	29.7743	29.5419
AhLOG4	30.1493	30.3621	30.1816	30.2692	30.5521	29.9743	29.6013	29.8563	29.6725	30.4331	30.397	30.0051	29.5368	29.5619	29.7922	29.1208	29.6154	29.2219	29.0025	29.2724	29.2836	30.8312	30.5725	30.7211
AhLOG5	31.4216	31.167	30.9854	27.1361	27.2281	27.0689	27.1207	27.0323	27.0272	27.4245	27.5109	27.4506	26.9691	27.0185	27.0389	27.279	27.3208	27.3419	26.6812	26.3512	26.5024	28.4121	28.4505	28.4821
AhLOG6	28.7004	28.3657	28.5034	26.5904	26.6335	27.0758	26.5458	26.5484	26.5327	26.7038	26.569	26.7347	26.7105	26.7105	26.5503	26.2386	26.2968	26.2515	24.8445	25.1821	25.1045	26.6293	26.6827	26.5865
AhLOG7	25.4463	25.8431	25.5739	26.0313	25.9861	25.9858	25.3845	26.5231	26.2821	27.1181	27.6024	27.155	27.7523	27.7797	27.6895	27.1545	27.1468	26.9986	26.4183	27.2366	27.1392	29.4091	29.5148	30.0403
AhLOG8	26.2769	26.3939	26.2572	23.9096	24.2059	24.3208	24.5078	24.6867	24.6675	25.9685	25.9271	26.056	25.9836	26.0432	26.2626	25.4653	25.4453	25.4953	25.1203	25.2084	25.081	26.8833	26.7634	26.5191
AhLOG9	32.4195	32.6032	32.4121	30.2815	29.7104	29.9377	29.3063	29.3141	29.3125	30.2372	30.746	30.4489	31.6614	30.9886	31.2523	29.6912	29.7433	30.0684	29.3157	29.3071	28.9429	32.7388	32.6606	32.7381
AhLOG10	25.3793	25.3611	25.4347	20.0632	20.1279	20.1279	20.7007	20.7344	20.5411	21.9798	21.6565	21.662	21.8089	21.8436	21.775	21.6284	21.6251	21.5023	22.0396	21.958	21.8237	25.2894	25.1873	25.1719
AhLOG11	26.8856	26.9526	26.9693	24.7782	24.7634	24.6853	25.1017	25.1817	25.0554	24.657	24.6758	24.6954	24.9844	24.9438	25.0031	24.8254	24.8569	24.9275	24.0349	23.929	24.0305	25.6668	25.6769	25.5749
AhLOG12	30.9037	30.8619	30.7074	30.8763	31.0254	31.1355	29.9767	30.1994	30.0727	28.5548	28.8337	28.0316	29.0421	29.1125	29.0164	27.6366	27.6499	27.6064	25.9391	25.9494	25.8009	27.0551	27.3287	27.3467

## Sheet: Table S5
Supplementary Table S4. Primer sequences used for qRT-PCR analysis of AhLOG genes (AhLOG1–12).
Gene names	Forward primer sequence (5'-3')	Reverse primer sequence (5'-3')
AhLOG1	GCATCCAACTACCATCCATACT	GAGCAACAACAGCAGTCTTATC
AhLOG2	TTGGTGAAGTGAGAGCAGTATC	CCAAGCTGAGCCCATGTAATA
AhLOG3	GTGGGAGAAGTAAAGGCAGTAG	AGCTCCTCTAGAGTCCCATAAC
AhLOG4	GGAGACATCAATCCTACCATCAA	TCATCGAGCCAAACCATCTC
AhLOG5	TAGTAGCCCTGGGAACAAGA	ATGCTGCCTCCTCCATAAAC
AhLOG6	ATAACATGGGCTCAGCTTGGAATCC	TGTGGCGAGTTTTGGGGCTAATG
AhLOG7	TCTGGAGAAACCTTTGGAGAAG	CCTCCAGGAAGAGCTATGAATG
AhLOG8	AAGCATAGGGTTAATGGGTCTC	CTGTGATCTCTCTCGGCATTAG
AhLOG9	CCCCGGCAAGAAAACTACCT	CCCAATGCTTCCACCTCCAT
AhLOG10	GGCTCAACTAGGAATCCATGAC	ACCTTCGTCCACAGCTTTATC
AhLOG11	GGTGAAACAGTGGGTGAAGTA	TCCAGGGAGAGCAACAAATG
AhLOG12	GTAGCAGCCCTGGTAACAAA	ATGCTGCCTCCTCCATAAAC
AhADH3	GACGCTTGGCGAGATCAACA	AACCGGACAACCACCACATG
